# Supplementary material for: Sumatran tiger survival threatened by deforestation despite increasing densities in parks
Source: Nat Commun. 2017 Dec 5;8:1783. doi: 10.1038/s41467-017-01656-4 (PMC5717059; doi:10.1038/s41467-017-01656-4)
Supplement: Supplementary file 3 — Supplementary Data 1 [file 41467_2017_1656_MOESM3_ESM.zip]

Archive with 2 entries (2 files):
- 116687_4_data_set_2576239_8wv9sw.txt
- 116687_4_data_set_2576240_pwv9sw.txt
